# Supplementary material for: ECG Predictors for New-Onset Atrial Fibrillation Within a Year After Radiofrequency Ablation of Counterclockwise-Rotating Atrial Flutter
Source: Front Cardiovasc Med. 2021 Nov 12;8:739350. doi: 10.3389/fcvm.2021.739350 (PMC8632776; doi:10.3389/fcvm.2021.739350)
Supplement: Supplementary file 1 [file Table_1.XLSX]

## Sheet: no AF
ID	PR	age(year)	gender	weight(kg)	Hypertension(1=Y,0=N)	Diabets(1=Y,0=N)	COPD(1=Y,0=N)	Heart failure(1=Y,0=N)	structural heart disease(1=Y,0=N)	Hatch Score	CHA2DS2-VASc	HASBLED	LAD(mm)	LVEF(%)	DFNII (ms)	TCL(ms)	AFNII (mV)	AFII (mV)	APNV1 (mV)	DPNV1(ms)	DPII (ms)	PtfV1	new onset af(1=Y,0=N)
1	248	83	M	70	1	0	0	0	0	2	3	3	NA	NA	97	201	0.25	0.32	0.12	68	110	8.16	0
2	188	41	F	65	1	0	0	0	0	3	4	3	41	63.4	100	224	0.16	0.21	0.06	52	108	3.12	0
3	200	50	F	66	0	0	0	0	0	0	1	1	NA	NA	68	180	0.23	0.33	0.01	0.01	110	0.01	0
4	131	56	F	65	1	0	0	0	0	1	2	2	42	62.1	66	NA	0.01	NA	0.01	0.01	118	0.01	0
5	276	57	M	73	0	0	0	1	1	2	1	1	32	61	104	204	0.16	0.24	0.07	76	112	5.32	0
6	176	77	M	68	1	1	0	1	0	4	5	3	41	63.4	104	224	0.18	0.24	0.01	0.01	110	0.01	0
7	-	76	M	81	0	0	0	0	1	1	2	2	48	56.2	104	220	0.17	0.26	0.01	0.01	104	0.01	0
8	156	48	M	79	0	0	0	0	0	0	0	1	39	66.4	100	208	0.22	0.27	0.08	96	112	7.68	0
9	-	43	M	88.9	1	1	0	0	0	1	2	2	40	60.7	100	216	0.16	0.22	0.01	0.01	112	0.01	0
10	176	66	M	65	0	0	0	0	0	0	1	2	NA	NA	100	220	0.22	0.32	0.13	68	125	8.84	0
11	-	61	M	77	0	0	0	0	0	0	0	1	NA	NA	92	204	0.16	0.25	0.01	0.01	110	0.01	0
12	184	60	F	97	1	1	0	0	0	1	3	2	43	65.4	98	212	0.2	0.31	0.19	76	128	14.44	0
13	148	58	M	60	1	0	1	0	0	2	1	2	39	65.4	92	208	0.15	0.25	0.01	0.01	118	0.01	0
14	236	61	M	72	1	1	0	1	0	3	3	2	45	67.4	80	192	0.16	0.22	0.1	64	128	6.4	0
15	-	28	F	75	0	0	0	0	0	0	1	1	45	49.4	84	194	0.09	0.12	0.01	0.01	114	0.01	0
16	240	48	F	61	0	0	0	0	0	0	1	1	40	65.8	80	200	0.17	0.27	0.01	0.01	110	0.01	0
17	140	51	M	65	0	1	0	0	0	0	1	1	40	65.8	92	200	0.18	0.29	0.08	52	104	4.16	0
18	124	76	M	78	1	0	0	0	0	2	3	3	37	59.9	88	NA	0.01	NA	0.01	0.01	112	0.01	0
19	176	71	M	72	0	1	0	1	0	2	3	2	45	59	100	208	0.15	0.24	0.12	84	120	10.08	0
20	180	39	M	70	1	0	0	0	0	1	1	2	44	49.7	82	NA	0.01	NA	0.08	44	120	3.52	0
21	207	38	M	70	0	1	0	0	0	0	1	1	41	61.7	100	204	0.12	0.21	0.01	0.01	128	0.01	0
22	180	78	M	60	1	0	0	0	0	2	3	3	37	64	80	192	0.23	0.32	0.09	72	116	6.48	0
23	176	62	F	59	0	0	0	1	1	2	2	1	34	50.8	100	216	0.18	0.3	0.08	52	116	4.16	0
24	156	64	M	77	1	1	0	1	0	3	3	2	42	52.7	96	200	0.1	0.16	0.01	0.01	102	0.01	0
25	128	43	M	80	0	0	0	1	0	2	1	1	35	62.7	76	188	0.35	0.44	0.01	0.01	108	0.01	0
26	200	63	F	46	1	0	0	0	0	1	2	2	33	66.9	92	216	0.25	0.38	0.01	0.01	112	0.01	0
27	196	76	M	80	0	1	0	0	0	1	3	2	45	42.5	72	192	0.15	0.2	0.08	44	112	3.52	0
28	168	81	M	66	0	0	0	1	0	3	3	2	28	62.7	88	228	0.16	0.25	0.01	0.01	104	0.01	0
29	132	40	F	56	1	0	0	0	1	1	2	2	36	62.1	64	NA	NA	NA	0.13	52	112	6.76	0
30	295	62	M	65	0	0	0	0	0	0	0	1	36	66.9	86	NA	NA	NA	0.01	0.01	110	0.01	0
31	228	59	M	69	0	1	0	0	0	0	1	1	34	62.4	108	220	0.09	0.11	0.01	0.01	118	0.01	0
32	-	54	M	70	0	0	0	0	0	0	0	1	48	63.7	82	NA	NA	NA	0.01	0.01	120	0.01	0
33	212	78	M	75	1	1	0	0	0	2	4	3	42	41.2	88	200	0.21	0.32	0.11	64	112	7.04	0
34	143	41	F	53	0	0	0	0	0	0	1	1	43	63.7	78	NA	NA	NA	0.01	0.01	124	0.01	0
35	220	36	M	83.8	1	0	0	0	0	1	1	2	42	62.7	80	180	0.2	0.29	0.1	48	112	4.8	0
36	140	59	M	72	0	0	0	1	0	2	1	1	34	63.6	88	216	0.16	0.26	0.08	52	112	4.16	0
37	150	49	M	108	0	1	0	0	1	2	3	2	34	40.7	98	NA	NA	NA	0.01	0.01	102	0.01	0
38	180	57	M	85	1	1	0	0	0	1	2	2	37	61	68	168	0.12	0.18	0.12	48	116	5.76	0
39	180	30	M	91	0	0	0	0	0	0	0	1	56	65.4	88	NA	NA	NA	0.01	0.01	104	0.01	0
40	156	58	M	83	0	0	0	1	0	2	1	1	39	62.4	76	200	0.17	0.27	0.11	56	116	6.16	0
41	135	70	M	62	1	1	0	0	0	1	3	3	39	69	60	176	0.2	0.3	0.01	0.01	108	0.01	0
42	168	22	F	55	0	0	0	0	1	0	1	1	42	66.9	80	200	0.24	0.4	0.1	52	124	5.2	0
43	152	26	F	64	0	0	0	0	0	0	1	1	NA	NA	96	208	0.21	0.32	0.09	52	108	4.68	0
44	172	27	F	48	0	0	0	0	0	0	1	1	33	64	88	216	0.09	0.13	0.01	0.01	120	0.01	0
45	228	78	M	76	1	0	0	0	0	2	3	3	31	63.3	96	204	0.12	0.2	0.05	40	112	2	0
46	160	64	M	73	0	1	0	0	0	0	1	1	36	59.9	84	256	0.14	0.18	0.01	0.01	116	0.01	0
47	-	64	M	70	1	0	0	0	0	1	1	2	30	59	92	224	0.21	0.33	0.01	0.01	112	0.01	0
48	140	30	M	71	1	1	0	0	1	1	2	2	31	66.8	64	252	0.17	0.26	0.01	0.01	102	0.01	0
49	176	48	M	99	1	0	0	0	1	1	1	2	35	65.2	92	200	0.23	0.3	0.08	72	112	5.76	0
50	248	76	M	88	0	1	0	0	0	1	3	2	NA	NA	92	212	0.17	0.27	0.01	0.01	116	0.01	0
51	200	79	M	58	0	0	0	0	0	1	2	2	44	61.7	84	292	0.11	0.13	0.01	0.01	104	0.01	0
52	184	67	M	57	1	0	0	1	0	3	3	3	43	65.4	92	224	0.12	0.2	0.17	120	124	20.4	0
53	188	52	M	55	0	0	0	0	0	0	0	1	NA	NA	88	NA	NA	NA	0.08	64	104	5.12	0
54	140	65	F	61	0	0	0	0	0	0	2	2	39	61.7	94	NA	NA	NA	0.01	0.01	106	0.01	0
55	300	53	M	73	1	1	0	0	0	1	2	2	53	65	76	232	0.17	0.23	0.14	80	106	11.2	0
56	200	52	M	75	1	0	0	0	0	1	1	2	36	63	96	284	0.14	0.3	0.13	64	124	8.32	0
57	204	48	M	70	0	0	0	0	0	0	0	1	44	66.4	64	232	0.09	0.13	0.09	56	112	5.04	0
58	148	55	M	79	0	0	0	0	0	0	0	1	NA	NA	68	NA	NA	NA	0.1	57	104	5.7	0
59	160	65	F	79	1	1	0	0	0	1	4	3	33	66.4	84	NA	NA	NA	0.1	48	120	4.8	0
60	-	39	M	67.5	0	0	0	0	0	0	0	1	33	63.3	88	288	0.24	0.25	0.01	0.01	108	0.01	0
61	172	45	M	72	1	0	0	0	0	1	1	2	39	63	96	216	0.17	0.34	0.14	68	116	9.52	0
62	160	69	M	84	0	0	0	0	0	0	1	2	38	71	84	184	0.21	0.29	0.08	56	112	4.48	0
63	152	72	F	70	0	1	1	1	0	3	4	2	42	42.5	84	204	0.14	0.23	0.13	72	116	9.36	0
64	216	70	M	63.5	1	0	0	0	0	1	2	3	35	63	76	196	0.13	0.2	0.08	68	120	5.44	0
65	188	76	M	66	0	0	0	1	0	3	3	2	44	65.8	80	192	0.18	0.26	0.12	72	108	8.64	0
66	156	53	M	78	1	1	0	0	0	1	2	2	40	56	72	228	0.09	0.14	0.06	48	108	2.88	0
67	200	51	F	80	1	0	0	1	0	3	3	2	30	65.8	96	232	0.19	0.29	0.01	0.01	114	0.01	0
68	172	46	F	70	0	0	0	0	0	0	1	1	NA	NA	66	NA	NA	NA	0.01	0.01	122	0.01	0
69	177	63	M	70	0	1	0	0	0	0	1	1	35	65.9	NA	NA	NA	NA	0.01	0.01	106	0.01	0
70	168	35	F	53	0	0	0	0	0	0	1	1	NA	NA	92	232	0.22	0.33	0.11	52	112	5.72	0
71	180	76	M	65	1	0	0	0	0	2	3	3	35	67.4	NA	NA	NA	NA	0.01	0.01	114	0.01	0
72	180	60	F	64	0	0	0	1	0	2	2	1	54	64.4	84	256	0.2	0.28	0.11	80	116	8.8	0
73	179	21	M	63	0	0	0	0	0	0	0	1	NA	NA	98	218	0.17	0.26	0.08	53	103	4.24	0
74	200	61	M	66	0	0	0	0	0	0	0	1	39	65.6	84	200	0.14	0.23	0.14	72	116	10.08	0
75	144	66	M	64.5	0	0	0	1	0	4	4	3	41	58	66	198	0.2	0.28	0.09	48	106	4.32	0
76	-	76	M	58	1	0	0	0	0	2	3	3	28	61.9	84	232	0.1	0.18	0.01	0.01	112	0.01	0
77	148	68	M	71	0	0	0	0	0	0	1	2	43	68.1	80	196	0.17	0.26	0.08	40	108	3.2	0
78	140	73	F	50	1	1	0	0	1	1	4	3	41	42.9	92	208	0.18	0.28	0.1	80	116	8	0
79	220	57	M	65	1	0	0	0	1	1	1	2	NA	NA	72	192	0.12	0.19	0.06	32	102	1.92	0
80	189	44	F	74	0	0	0	0	0	0	1	1	42	32.7	84	212	0.16	0.29	0.01	0.01	116	0.01	0
81	212	51	F	56	0	0	0	0	0	0	1	1	34	63.6	80	192	0.18	0.32	0.09	60	104	5.4	0
82	200	59	M	62	1	0	0	1	0	3	2	2	42	62.4	80	220	0.17	0.27	0.01	0.01	108	0.01	0
83	196	61	F	62	0	1	0	0	0	0	2	1	41	60.1	80	212	0.2	0.24	0.14	64	116	8.96	0
84	-	74	M	74	1	0	0	0	0	1	2	3	41	61	132	260	0.09	0.12	0.01	0.01	110	0.01	0
85	160	68	M	79	1	0	0	0	0	1	2	3	34	61.4	76	212	0.12	0.19	0.07	48	112	3.36	0
86	180	50	M	77	1	0	0	0	0	1	1	2	40	36	88	224	0.18	0.28	0.1	64	116	6.4	0
87	180	32	M	67	0	0	0	0	0	0	0	1	33	66.8	72	164	0.14	0.19	0.11	68	104	7.48	0
88	160	56	M	76	0	1	0	0	0	0	1	1	38	70	88	216	0.17	0.27	0.01	0.01	100	0.01	0
89	180	51	M	84	0	0	0	0	0	0	0	1	33	68	88	208	0.24	0.3	0.08	48	104	3.84	0
90	188	69	M	66	1	0	0	1	1	3	3	3	38	60.1	68	208	0.14	0.25	0.11	48	120	5.28	0
91	184	59	M	58	0	1	0	0	0	0	1	1	NA	NA	84	208	0.11	0.17	0.01	0.01	108	0.01	0
92	300	54	M	65	0	1	0	0	0	0	1	1	32	60.7	84	240	0.35	0.7	0.14	72	112	10.08	0
93	156	54	M	87	1	0	0	0	0	1	1	2	38	65.8	72	196	0.25	0.31	0.14	52	120	7.28	0
94	167	56	M	70	0	0	0	0	0	0	0	1	36	69	75	222	0.19	0.26	0.01	0.01	112	0.01	0
95	200	63	M	100	1	1	0	0	0	1	2	2	48	67.9	80	216	0.23	0.37	0.01	0.01	123	0.01	0
96	200	75	M	83	1	1	0	0	0	2	4	3	32	65.4	64	184	0.16	0.23	0.01	0.01	122	0.01	0
97	156	77	M	68	0	0	0	0	0	1	2	2	46	62.7	84	236	0.19	0.32	0.19	52	108	9.88	0
98	292	25	M	75	0	1	0	0	0	0	1	1	41	64.4	76	232	0.12	0.23	0.1	68	104	6.8	0
99	191	36	M	80	0	0	0	0	0	0	0	1	38	61.7	56	188	0.21	0.38	0.01	0.01	118	0.01	0
100	140	52	M	88	1	0	0	0	0	1	1	2	33	63.6	NA	NA	NA	NA	0.01	0.01	112	0.01	0
101	136	39	M	75	0	0	0	0	0	0	0	1	30	62.4	NA	NA	NA	NA	0.06	48	102	2.88	0
102	120	60	F	61	1	0	0	0	0	1	2	2	37	68.5	64	188	0.23	0.38	0.01	0.01	118	0.01	0
103	164	53	M	85	0	0	0	0	1	0	0	1	35	69.2	76	208	0.13	0.21	0.01	0.01	106	0.01	0
104	164	45	F	60	0	1	0	0	0	0	2	1	24	63	68	212	0.14	0.22	0.01	0.01	124	0.01	0
105	-	44	M	75	0	0	0	0	0	0	0	1	35	63.4	72	212	0.16	0.26	0.01	0.01	116	0.01	0
106	150	17	M	65	0	0	0	0	0	0	0	1	NA	NA	68	192	0.14	0.26	0.01	0.01	116	0.01	0
107	-	56	M	73	1	0	0	0	0	1	1	2	40	65.9	84	200	0.23	0.36	0.01	0.01	124	0.01	0
108	200	75	F	65	1	0	0	0	0	2	4	3	39	66.9	70	191	0.14	0.26	0.01	0.01	126	0.01	0
109	220	62	M	62	0	1	0	0	0	0	1	1	NA	NA	68	264	0.12	0.18	0.18	64	108	11.52	0
110	208	49	M	58	1	0	0	1	0	3	2	2	42	59.8	84	212	0.12	0.2	0.08	72	108	5.76	0
111	142	81	M	67	0	0	0	0	0	1	1	2	48	43.8	80	212	0.1	0.16	0.01	0.01	114	0.01	0
112	200	79	M	76	1	0	0	0	1	2	3	3	NA	NA	60	196	0.17	0.22	0.07	56	108	3.92	0
113	156	66	M	63	1	1	0	0	1	1	3	3	39	64.4	80	212	0.14	0.25	0.08	60	120	4.8	0
114	171	71	M	72	0	1	0	0	0	0	2	2	35	69.2	80	196	0.16	0.28	0.01	0.01	114	0.01	0
115	160	77	M	62	0	0	0	0	0	1	2	2	48	59.9	62	202	0.09	0.12	0.14	60	100	8.4	0
116	180	74	M	62.3	1	0	0	0	0	1	2	3	42	60.7	NA	NA	NA	NA	0.01	0.01	112	0.01	0
117	156	41	M	70	0	0	0	0	0	0	0	1	41	62.4	74	193	0.16	0.26	0.13	44	100	5.72	0
118	268	61	M	52	1	1	0	0	0	1	2	2	46	67.4	72	180	0.16	0.28	0.16	68	128	10.88	0
119	166	66	M	55	1	0	0	0	0	1	2	3	36	63	NA	NA	NA	NA	0.01	0.01	108	0.01	0
120	148	72	M	83	0	0	0	0	0	0	1	2	NA	NA	72	186	0.16	0.26	0.18	48	112	8.64	0
121	192	67	M	75	1	0	0	0	0	1	2	3	41	70	NA	NA	NA	NA	0.01	0.01	108	0.01	0
122	152	66	M	89	1	0	0	0	0	1	2	3	30	60.2	80	208	0.12	0.15	0.08	64	112	5.12	0
123	140	68	M	66	0	0	0	0	0	0	1	2	43	65.9	80	240	0.09	0.12	0.09	60	112	5.4	0
124	140	58	M	62	0	1	0	0	0	0	1	1	34	62.1	72	204	0.18	0.29	0.07	36	100	2.52	0
125	120	50	F	88	1	0	0	0	0	1	2	2	40	65.4	64	192	0.2	0.28	0.01	0.01	108	0.01	0
126	330	36	M	85	1	0	0	0	0	1	1	2	44	63.3	84	244	0.15	0.23	0.01	0.01	102	0.01	0
127	196	72	M	60	0	0	1	0	0	1	1	2	46	64.4	72	196	0.09	0.14	0.08	60	108	4.8	0
128	212	75	M	60	1	1	0	0	0	2	4	3	NA	60	NA	NA	NA	NA	0.01	0.01	114	0.01	0
129	168	58	F	75	0	0	0	0	0	0	1	1	43	64.7	NA	NA	NA	NA	0.01	0.01	117	0.01	0
130	152	65	M	68	1	0	0	0	1	1	2	3	47	31.7	80	204	0.13	0.17	0.11	64	112	7.04	0
131	-	70	M	71	0	1	0	1	1	2	3	2	NA	NA	NA	NA	NA	NA	0.01	0.01	108	0.01	0
132	156	64	M	74	0	0	0	1	0	2	1	1	NA	NA	NA	NA	NA	NA	0.01	0.01	102	0.01	0
133	200	46	M	76	1	0	0	0	0	1	1	2	33	63.7	86	NA	0.01	NA	0.06	36	116	2.16	0
134	168	65	M	59	0	1	0	0	0	0	2	2	40	62.7	68	176	0.3	0.38	0.05	52	120	2.6	0
135	233	43	M	83	0	0	0	0	0	0	0	1	39	63.4	68	228	0.16	0.26	0.01	0.01	104	0.01	0
136	148	56	M	72	1	0	0	0	0	1	1	2	NA	NA	66	NA	0.01	NA	0.01	0.01	104	0.01	0

## Sheet: new AF
ID	PR	age(year)	gender	weight(kg)	Hypertension(1=Y,0=N)	Diabets(1=Y,0=N)	COPD(1=Y,0=N)	Heart failure(1=Y,0=N)	structural heart disease(1=Y,0=N)	Hatch Score	CHA2DS2-VASc	HASBLED	LAD(mm)	LVEF(%)	DFNII (ms)	TCL(ms)	AFNII (mV)	AFII (mV)	APNV1 (mV)	DPNV1(ms)	DPII (ms)	PtfV1	new onset af(1=Y,0=N)
1	164	50	F	64	0	0	1	0	0	1	1	1	38	62.4	184	256	0.1	0.19	0.05	92	126	4.6	1
2	148	70	F	50	1	0	0	0	0	1	3	3	NA	NA	180	240	0.08	0.24	0.14	112	124	15.68	1
3	-	82	M	60	0	0	1	0	0	2	2	3	31	67.4	116	NA	0.01	NA	0.01	0.01	126	0.01	1
4	184	58	M	72	0	0	0	0	0	0	0	1	36	64.7	140	248	0.14	0.36	0.01	0.01	128	0.01	1
5	160	67	M	49	1	1	0	0	0	1	3	3	38	63	98	196	0.15	0.25	0.08	56	142	4.48	1
6	-	67	F	47	0	0	0	0	1	0	2	2	45	35.4	NA	NA	NA	NA	0.01	0.01	128	0.01	1
7	224	65	F	78	1	0	0	0	0	1	3	3	37	65.6	136	272	0.12	0.25	0.1	96	116	9.6	1
8	155	43	M	88	1	1	0	1	0	3	3	2	45	43.8	122	208	0.14	0.18	0.01	0.01	102	0.01	1
9	168	48	M	52	0	0	0	0	1	0	0	1	42	65.6	108	216	0.07	0.26	0.09	88	132	7.92	1
10	182	58	M	85	1	1	0	1	0	3	3	2	38	63	114	192	0.1	0.16	0.01	0.01	132	0.01	1
11	-	58	M	63	0	0	0	0	0	0	0	1	NA	NA	120	232	0.15	0.34	0.07	57	108	3.99	1
12	-	58	M	83	1	0	0	0	0	1	1	2	50	63.1	112	200	0.16	0.4	0.08	102	124	8.16	1
13	164	68	M	77	1	1	0	0	0	1	3	3	47	64.4	114	188	0.11	0.28	0.11	82	118	9.02	1
14	-	66	M	95	1	0	0	0	0	1	2	3	43	62.4	116	NA	0.01	NA	0.01	0.01	128	0.01	1
15	-	63	M	70	1	0	0	1	0	3	2	2	47	62.4	100	208	0.14	0.29	0.1	60	126	6	1
16	172	48	M	52	0	0	0	0	0	0	0	1	29	60.9	124	224	0.13	0.35	0.09	78	124	7.02	1
17	329	49	M	75	0	1	0	0	0	0	1	1	31	69.6	116	212	0.06	0.24	0.01	0.01	132	0.01	1
18	148	72	M	57	1	0	1	0	0	2	2	3	35	61.2	100	208	0.08	0.2	0.09	80	132	7.2	1
19	220	36	F	58	0	1	0	0	1	0	2	1	39	62.4	108	196	0.1	0.23	0.07	86	124	6.02	1
20	152	64	M	60	0	0	0	0	0	0	0	1	39	63.1	120	200	0.08	0.16	0.01	0.01	134	0.01	1
21	212	65	M	70	1	1	0	0	0	1	3	3	36	64.4	108	196	0.16	0.33	0.06	80	126	4.8	1
22	168	63	M	65	0	0	0	0	0	0	0	1	47	65	116	206	0.17	0.24	0.08	66	122	5.28	1

## Sheet: all
ID	PR	age(year)	gender	weight(kg)	Hypertension(1=Y,0=N)	Diabets(1=Y,0=N)	COPD(1=Y,0=N)	Heart failure(1=Y,0=N)	structural heart disease(1=Y,0=N)	Hatch Score	CHA2DS2-VASc	HASBLED	LAD(mm)	LVEF(%)	DFNII (ms)	TCL(ms)	AFNII (mV)	AFII (mV)	APNV1 (mV)	DPNV1(ms)	DPII (ms)	PtfV1	new onset af(1=Y,0=N)
1	248	83	M	70	1	0	0	0	0	2	3	3	NA	NA	97	201	0.25	0.32	0.12	68	110	8.16	0
2	188	41	F	65	1	0	0	0	0	3	4	3	41	63.4	100	224	0.16	0.21	0.06	52	108	3.12	0
3	200	50	F	66	0	0	0	0	0	0	1	1	NA	NA	68	180	0.23	0.33	0.01	0.01	110	0.01	0
4	131	56	F	65	1	0	0	0	0	1	2	2	42	62.1	66	NA	0.01	NA	0.01	0.01	118	0.01	0
5	276	57	M	73	0	0	0	1	1	2	1	1	32	61	104	204	0.16	0.24	0.07	76	112	5.32	0
6	176	77	M	68	1	1	0	1	0	4	5	3	41	63.4	104	224	0.18	0.24	0.01	0.01	110	0.01	0
7	-	76	M	81	0	0	0	0	1	1	2	2	48	56.2	104	220	0.17	0.26	0.01	0.01	104	0.01	0
8	156	48	M	79	0	0	0	0	0	0	0	1	39	66.4	100	208	0.22	0.27	0.08	96	112	7.68	0
9	-	43	M	88.9	1	1	0	0	0	1	2	2	40	60.7	100	216	0.16	0.22	0.01	0.01	112	0.01	0
10	176	66	M	65	0	0	0	0	0	0	1	2	NA	NA	100	220	0.22	0.32	0.13	68	125	8.84	0
11	-	61	M	77	0	0	0	0	0	0	0	1	NA	NA	92	204	0.16	0.25	0.01	0.01	110	0.01	0
12	184	60	F	97	1	1	0	0	0	1	3	2	43	65.4	98	212	0.2	0.31	0.19	76	128	14.44	0
13	148	58	M	60	1	0	1	0	0	2	1	2	39	65.4	92	208	0.15	0.25	0.01	0.01	118	0.01	0
14	236	61	M	72	1	1	0	1	0	3	3	2	45	67.4	80	192	0.16	0.22	0.1	64	128	6.4	0
15	-	28	F	75	0	0	0	0	0	0	1	1	45	49.4	84	194	0.09	0.12	0.01	0.01	114	0.01	0
16	240	48	F	61	0	0	0	0	0	0	1	1	40	65.8	80	200	0.17	0.27	0.01	0.01	110	0.01	0
17	140	51	M	65	0	1	0	0	0	0	1	1	40	65.8	92	200	0.18	0.29	0.08	52	104	4.16	0
18	124	76	M	78	1	0	0	0	0	2	3	3	37	59.9	88	NA	0.01	NA	0.01	0.01	112	0.01	0
19	176	71	M	72	0	1	0	1	0	2	3	2	45	59	100	208	0.15	0.24	0.12	84	120	10.08	0
20	180	39	M	70	1	0	0	0	0	1	1	2	44	49.7	82	NA	0.01	NA	0.08	44	120	3.52	0
21	207	38	M	70	0	1	0	0	0	0	1	1	41	61.7	100	204	0.12	0.21	0.01	0.01	128	0.01	0
22	180	78	M	60	1	0	0	0	0	2	3	3	37	64	80	192	0.23	0.32	0.09	72	116	6.48	0
23	176	62	F	59	0	0	0	1	1	2	2	1	34	50.8	100	216	0.18	0.3	0.08	52	116	4.16	0
24	156	64	M	77	1	1	0	1	0	3	3	2	42	52.7	96	200	0.1	0.16	0.01	0.01	102	0.01	0
25	128	43	M	80	0	0	0	1	0	2	1	1	35	62.7	76	188	0.35	0.44	0.01	0.01	108	0.01	0
26	200	63	F	46	1	0	0	0	0	1	2	2	33	66.9	92	216	0.25	0.38	0.01	0.01	112	0.01	0
27	196	76	M	80	0	1	0	0	0	1	3	2	45	42.5	72	192	0.15	0.2	0.08	44	112	3.52	0
28	168	81	M	66	0	0	0	1	0	3	3	2	28	62.7	88	228	0.16	0.25	0.01	0.01	104	0.01	0
29	132	40	F	56	1	0	0	0	1	1	2	2	36	62.1	64	NA	NA	NA	0.13	52	112	6.76	0
30	295	62	M	65	0	0	0	0	0	0	0	1	36	66.9	86	NA	NA	NA	0.01	0.01	110	0.01	0
31	228	59	M	69	0	1	0	0	0	0	1	1	34	62.4	108	220	0.09	0.11	0.01	0.01	118	0.01	0
32	-	54	M	70	0	0	0	0	0	0	0	1	48	63.7	82	NA	NA	NA	0.01	0.01	120	0.01	0
33	212	78	M	75	1	1	0	0	0	2	4	3	42	41.2	88	200	0.21	0.32	0.11	64	112	7.04	0
34	143	41	F	53	0	0	0	0	0	0	1	1	43	63.7	78	NA	NA	NA	0.01	0.01	124	0.01	0
35	220	36	M	83.8	1	0	0	0	0	1	1	2	42	62.7	80	180	0.2	0.29	0.1	48	112	4.8	0
36	140	59	M	72	0	0	0	1	0	2	1	1	34	63.6	88	216	0.16	0.26	0.08	52	112	4.16	0
37	150	49	M	108	0	1	0	0	1	2	3	2	34	40.7	98	NA	NA	NA	0.01	0.01	102	0.01	0
38	180	57	M	85	1	1	0	0	0	1	2	2	37	61	68	168	0.12	0.18	0.12	48	116	5.76	0
39	180	30	M	91	0	0	0	0	0	0	0	1	56	65.4	88	NA	NA	NA	0.01	0.01	104	0.01	0
40	156	58	M	83	0	0	0	1	0	2	1	1	39	62.4	76	200	0.17	0.27	0.11	56	116	6.16	0
41	135	70	M	62	1	1	0	0	0	1	3	3	39	69	60	176	0.2	0.3	0.01	0.01	108	0.01	0
42	168	22	F	55	0	0	0	0	1	0	1	1	42	66.9	80	200	0.24	0.4	0.1	52	124	5.2	0
43	152	26	F	64	0	0	0	0	0	0	1	1	NA	NA	96	208	0.21	0.32	0.09	52	108	4.68	0
44	172	27	F	48	0	0	0	0	0	0	1	1	33	64	88	216	0.09	0.13	0.01	0.01	120	0.01	0
45	228	78	M	76	1	0	0	0	0	2	3	3	31	63.3	96	204	0.12	0.2	0.05	40	112	2	0
46	160	64	M	73	0	1	0	0	0	0	1	1	36	59.9	84	256	0.14	0.18	0.01	0.01	116	0.01	0
47	-	64	M	70	1	0	0	0	0	1	1	2	30	59	92	224	0.21	0.33	0.01	0.01	112	0.01	0
48	140	30	M	71	1	1	0	0	1	1	2	2	31	66.8	64	252	0.17	0.26	0.01	0.01	102	0.01	0
49	176	48	M	99	1	0	0	0	1	1	1	2	35	65.2	92	200	0.23	0.3	0.08	72	112	5.76	0
50	248	76	M	88	0	1	0	0	0	1	3	2	NA	NA	92	212	0.17	0.27	0.01	0.01	116	0.01	0
51	200	79	M	58	0	0	0	0	0	1	2	2	44	61.7	84	292	0.11	0.13	0.01	0.01	104	0.01	0
52	184	67	M	57	1	0	0	1	0	3	3	3	43	65.4	92	224	0.12	0.2	0.17	120	124	20.4	0
53	188	52	M	55	0	0	0	0	0	0	0	1	NA	NA	88	NA	NA	NA	0.08	64	104	5.12	0
54	140	65	F	61	0	0	0	0	0	0	2	2	39	61.7	94	NA	NA	NA	0.01	0.01	106	0.01	0
55	300	53	M	73	1	1	0	0	0	1	2	2	53	65	76	232	0.17	0.23	0.14	80	106	11.2	0
56	200	52	M	75	1	0	0	0	0	1	1	2	36	63	96	284	0.14	0.3	0.13	64	124	8.32	0
57	204	48	M	70	0	0	0	0	0	0	0	1	44	66.4	64	232	0.09	0.13	0.09	56	112	5.04	0
58	148	55	M	79	0	0	0	0	0	0	0	1	NA	NA	68	NA	NA	NA	0.1	57	104	5.7	0
59	160	65	F	79	1	1	0	0	0	1	4	3	33	66.4	84	NA	NA	NA	0.1	48	120	4.8	0
60	-	39	M	67.5	0	0	0	0	0	0	0	1	33	63.3	88	288	0.24	0.25	0.01	0.01	108	0.01	0
61	172	45	M	72	1	0	0	0	0	1	1	2	39	63	96	216	0.17	0.34	0.14	68	116	9.52	0
62	160	69	M	84	0	0	0	0	0	0	1	2	38	71	84	184	0.21	0.29	0.08	56	112	4.48	0
63	152	72	F	70	0	1	1	1	0	3	4	2	42	42.5	84	204	0.14	0.23	0.13	72	116	9.36	0
64	216	70	M	63.5	1	0	0	0	0	1	2	3	35	63	76	196	0.13	0.2	0.08	68	120	5.44	0
65	188	76	M	66	0	0	0	1	0	3	3	2	44	65.8	80	192	0.18	0.26	0.12	72	108	8.64	0
66	156	53	M	78	1	1	0	0	0	1	2	2	40	56	72	228	0.09	0.14	0.06	48	108	2.88	0
67	200	51	F	80	1	0	0	1	0	3	3	2	30	65.8	96	232	0.19	0.29	0.01	0.01	114	0.01	0
68	172	46	F	70	0	0	0	0	0	0	1	1	NA	NA	66	NA	NA	NA	0.01	0.01	122	0.01	0
69	177	63	M	70	0	1	0	0	0	0	1	1	35	65.9	NA	NA	NA	NA	0.01	0.01	106	0.01	0
70	168	35	F	53	0	0	0	0	0	0	1	1	NA	NA	92	232	0.22	0.33	0.11	52	112	5.72	0
71	180	76	M	65	1	0	0	0	0	2	3	3	35	67.4	NA	NA	NA	NA	0.01	0.01	114	0.01	0
72	180	60	F	64	0	0	0	1	0	2	2	1	54	64.4	84	256	0.2	0.28	0.11	80	116	8.8	0
73	179	21	M	63	0	0	0	0	0	0	0	1	NA	NA	98	218	0.17	0.26	0.08	53	103	4.24	0
74	200	61	M	66	0	0	0	0	0	0	0	1	39	65.6	84	200	0.14	0.23	0.14	72	116	10.08	0
75	144	66	M	64.5	0	0	0	1	0	4	4	3	41	58	66	198	0.2	0.28	0.09	48	106	4.32	0
76	-	76	M	58	1	0	0	0	0	2	3	3	28	61.9	84	232	0.1	0.18	0.01	0.01	112	0.01	0
77	148	68	M	71	0	0	0	0	0	0	1	2	43	68.1	80	196	0.17	0.26	0.08	40	108	3.2	0
78	140	73	F	50	1	1	0	0	1	1	4	3	41	42.9	92	208	0.18	0.28	0.1	80	116	8	0
79	220	57	M	65	1	0	0	0	1	1	1	2	NA	NA	72	192	0.12	0.19	0.06	32	102	1.92	0
80	189	44	F	74	0	0	0	0	0	0	1	1	42	32.7	84	212	0.16	0.29	0.01	0.01	116	0.01	0
81	212	51	F	56	0	0	0	0	0	0	1	1	34	63.6	80	192	0.18	0.32	0.09	60	104	5.4	0
82	200	59	M	62	1	0	0	1	0	3	2	2	42	62.4	80	220	0.17	0.27	0.01	0.01	108	0.01	0
83	196	61	F	62	0	1	0	0	0	0	2	1	41	60.1	80	212	0.2	0.24	0.14	64	116	8.96	0
84	-	74	M	74	1	0	0	0	0	1	2	3	41	61	132	260	0.09	0.12	0.01	0.01	110	0.01	0
85	160	68	M	79	1	0	0	0	0	1	2	3	34	61.4	76	212	0.12	0.19	0.07	48	112	3.36	0
86	180	50	M	77	1	0	0	0	0	1	1	2	40	36	88	224	0.18	0.28	0.1	64	116	6.4	0
87	180	32	M	67	0	0	0	0	0	0	0	1	33	66.8	72	164	0.14	0.19	0.11	68	104	7.48	0
88	160	56	M	76	0	1	0	0	0	0	1	1	38	70	88	216	0.17	0.27	0.01	0.01	100	0.01	0
89	180	51	M	84	0	0	0	0	0	0	0	1	33	68	88	208	0.24	0.3	0.08	48	104	3.84	0
90	188	69	M	66	1	0	0	1	1	3	3	3	38	60.1	68	208	0.14	0.25	0.11	48	120	5.28	0
91	184	59	M	58	0	1	0	0	0	0	1	1	NA	NA	84	208	0.11	0.17	0.01	0.01	108	0.01	0
92	300	54	M	65	0	1	0	0	0	0	1	1	32	60.7	84	240	0.35	0.7	0.14	72	112	10.08	0
93	156	54	M	87	1	0	0	0	0	1	1	2	38	65.8	72	196	0.25	0.31	0.14	52	120	7.28	0
94	167	56	M	70	0	0	0	0	0	0	0	1	36	69	75	222	0.19	0.26	0.01	0.01	112	0.01	0
95	200	63	M	100	1	1	0	0	0	1	2	2	48	67.9	80	216	0.23	0.37	0.01	0.01	123	0.01	0
96	200	75	M	83	1	1	0	0	0	2	4	3	32	65.4	64	184	0.16	0.23	0.01	0.01	122	0.01	0
97	156	77	M	68	0	0	0	0	0	1	2	2	46	62.7	84	236	0.19	0.32	0.19	52	108	9.88	0
98	292	25	M	75	0	1	0	0	0	0	1	1	41	64.4	76	232	0.12	0.23	0.1	68	104	6.8	0
99	191	36	M	80	0	0	0	0	0	0	0	1	38	61.7	56	188	0.21	0.38	0.01	0.01	118	0.01	0
100	140	52	M	88	1	0	0	0	0	1	1	2	33	63.6	NA	NA	NA	NA	0.01	0.01	112	0.01	0
101	136	39	M	75	0	0	0	0	0	0	0	1	30	62.4	NA	NA	NA	NA	0.06	48	102	2.88	0
102	120	60	F	61	1	0	0	0	0	1	2	2	37	68.5	64	188	0.23	0.38	0.01	0.01	118	0.01	0
103	164	53	M	85	0	0	0	0	1	0	0	1	35	69.2	76	208	0.13	0.21	0.01	0.01	106	0.01	0
104	164	45	F	60	0	1	0	0	0	0	2	1	24	63	68	212	0.14	0.22	0.01	0.01	124	0.01	0
105	-	44	M	75	0	0	0	0	0	0	0	1	35	63.4	72	212	0.16	0.26	0.01	0.01	116	0.01	0
106	150	17	M	65	0	0	0	0	0	0	0	1	NA	NA	68	192	0.14	0.26	0.01	0.01	116	0.01	0
107	-	56	M	73	1	0	0	0	0	1	1	2	40	65.9	84	200	0.23	0.36	0.01	0.01	124	0.01	0
108	200	75	F	65	1	0	0	0	0	2	4	3	39	66.9	70	191	0.14	0.26	0.01	0.01	126	0.01	0
109	220	62	M	62	0	1	0	0	0	0	1	1	NA	NA	68	264	0.12	0.18	0.18	64	108	11.52	0
110	208	49	M	58	1	0	0	1	0	3	2	2	42	59.8	84	212	0.12	0.2	0.08	72	108	5.76	0
111	142	81	M	67	0	0	0	0	0	1	1	2	48	43.8	80	212	0.1	0.16	0.01	0.01	114	0.01	0
112	200	79	M	76	1	0	0	0	1	2	3	3	NA	NA	60	196	0.17	0.22	0.07	56	108	3.92	0
113	156	66	M	63	1	1	0	0	1	1	3	3	39	64.4	80	212	0.14	0.25	0.08	60	120	4.8	0
114	171	71	M	72	0	1	0	0	0	0	2	2	35	69.2	80	196	0.16	0.28	0.01	0.01	114	0.01	0
115	160	77	M	62	0	0	0	0	0	1	2	2	48	59.9	62	202	0.09	0.12	0.14	60	100	8.4	0
116	180	74	M	62.3	1	0	0	0	0	1	2	3	42	60.7	NA	NA	NA	NA	0.01	0.01	112	0.01	0
117	156	41	M	70	0	0	0	0	0	0	0	1	41	62.4	74	193	0.16	0.26	0.13	44	100	5.72	0
118	268	61	M	52	1	1	0	0	0	1	2	2	46	67.4	72	180	0.16	0.28	0.16	68	128	10.88	0
119	166	66	M	55	1	0	0	0	0	1	2	3	36	63	NA	NA	NA	NA	0.01	0.01	108	0.01	0
120	148	72	M	83	0	0	0	0	0	0	1	2	NA	NA	72	186	0.16	0.26	0.18	48	112	8.64	0
121	192	67	M	75	1	0	0	0	0	1	2	3	41	70	NA	NA	NA	NA	0.01	0.01	108	0.01	0
122	152	66	M	89	1	0	0	0	0	1	2	3	30	60.2	80	208	0.12	0.15	0.08	64	112	5.12	0
123	140	68	M	66	0	0	0	0	0	0	1	2	43	65.9	80	240	0.09	0.12	0.09	60	112	5.4	0
124	140	58	M	62	0	1	0	0	0	0	1	1	34	62.1	72	204	0.18	0.29	0.07	36	100	2.52	0
125	120	50	F	88	1	0	0	0	0	1	2	2	40	65.4	64	192	0.2	0.28	0.01	0.01	108	0.01	0
126	330	36	M	85	1	0	0	0	0	1	1	2	44	63.3	84	244	0.15	0.23	0.01	0.01	102	0.01	0
127	196	72	M	60	0	0	1	0	0	1	1	2	46	64.4	72	196	0.09	0.14	0.08	60	108	4.8	0
128	212	75	M	60	1	1	0	0	0	2	4	3	NA	60	NA	NA	NA	NA	0.01	0.01	114	0.01	0
129	168	58	F	75	0	0	0	0	0	0	1	1	43	64.7	NA	NA	NA	NA	0.01	0.01	117	0.01	0
130	152	65	M	68	1	0	0	0	1	1	2	3	47	31.7	80	204	0.13	0.17	0.11	64	112	7.04	0
131	-	70	M	71	0	1	0	1	1	2	3	2	NA	NA	NA	NA	NA	NA	0.01	0.01	108	0.01	0
132	156	64	M	74	0	0	0	1	0	2	1	1	NA	NA	NA	NA	NA	NA	0.01	0.01	102	0.01	0
133	200	46	M	76	1	0	0	0	0	1	1	2	33	63.7	86	NA	0.01	NA	0.06	36	116	2.16	0
134	168	65	M	59	0	1	0	0	0	0	2	2	40	62.7	68	176	0.3	0.38	0.05	52	120	2.6	0
135	233	43	M	83	0	0	0	0	0	0	0	1	39	63.4	68	228	0.16	0.26	0.01	0.01	104	0.01	0
136	148	56	M	72	1	0	0	0	0	1	1	2	NA	NA	66	NA	0.01	NA	0.01	0.01	104	0.01	0
137	164	50	F	64	0	0	1	0	0	1	1	1	38	62.4	184	256	0.1	0.19	0.05	92	126	4.6	1
138	148	70	F	50	1	0	0	0	0	1	3	3	NA	NA	180	240	0.08	0.24	0.14	112	124	15.68	1
139	-	82	M	60	0	0	1	0	0	2	2	3	31	67.4	116	NA	0.01	NA	0.01	0.01	126	0.01	1
140	184	58	M	72	0	0	0	0	0	0	0	1	36	64.7	140	248	0.14	0.36	0.01	0.01	128	0.01	1
141	160	67	M	49	1	1	0	0	0	1	3	3	38	63	98	196	0.15	0.25	0.08	56	142	4.48	1
142	-	67	F	47	0	0	0	0	1	0	2	2	45	35.4	NA	NA	NA	NA	0.01	0.01	128	0.01	1
143	224	65	F	78	1	0	0	0	0	1	3	3	37	65.6	136	272	0.12	0.25	0.1	96	116	9.6	1
144	155	43	M	88	1	1	0	1	0	3	3	2	45	43.8	122	208	0.14	0.18	0.01	0.01	102	0.01	1
145	168	48	M	52	0	0	0	0	1	0	0	1	42	65.6	108	216	0.07	0.26	0.09	88	132	7.92	1
146	182	58	M	85	1	1	0	1	0	3	3	2	38	63	114	192	0.1	0.16	0.01	0.01	132	0.01	1
147	-	58	M	63	0	0	0	0	0	0	0	1	NA	NA	120	232	0.15	0.34	0.07	57	108	3.99	1
148	-	58	M	83	1	0	0	0	0	1	1	2	50	63.1	112	200	0.16	0.4	0.08	102	124	8.16	1
149	164	68	M	77	1	1	0	0	0	1	3	3	47	64.4	114	188	0.11	0.28	0.11	82	118	9.02	1
150	-	66	M	95	1	0	0	0	0	1	2	3	43	62.4	116	NA	0.01	NA	0.01	0.01	128	0.01	1
151	-	63	M	70	1	0	0	1	0	3	2	2	47	62.4	100	208	0.14	0.29	0.1	60	126	6	1
152	172	48	M	52	0	0	0	0	0	0	0	1	29	60.9	124	224	0.13	0.35	0.09	78	124	7.02	1
153	329	49	M	75	0	1	0	0	0	0	1	1	31	69.6	116	212	0.06	0.24	0.01	0.01	132	0.01	1
154	148	72	M	57	1	0	1	0	0	2	2	3	35	61.2	100	208	0.08	0.2	0.09	80	132	7.2	1
155	220	36	F	58	0	1	0	0	1	0	2	1	39	62.4	108	196	0.1	0.23	0.07	86	124	6.02	1
156	152	64	M	60	0	0	0	0	0	0	0	1	39	63.1	120	200	0.08	0.16	0.01	0.01	134	0.01	1
157	212	65	M	70	1	1	0	0	0	1	3	3	36	64.4	108	196	0.16	0.33	0.06	80	126	4.8	1
158	168	63	M	65	0	0	0	0	0	0	0	1	47	65	116	206	0.17	0.24	0.08	66	122	5.28	1
NA=not available
0.01=too tiny to measure
